# Supplementary material for: Floral Reversion in Arabidopsis suecica Is Correlated with the Onset of Flowering and Meristem Transitioning
Source: PLoS One. 2015 May 26;10(5):e0127897. doi: 10.1371/journal.pone.0127897 (PMC4444321; doi:10.1371/journal.pone.0127897)
Supplement: S4 Table — (XLSX) [file pone.0127897.s008.xlsx]

## Sheet: final_reversions_by_ecotype
Ecotype	Time	Reversions		Reversions are fractions of total number of flowers per individual plant
59.86	8-hour	0
59.86	8-hour	0
59.86	8-hour	0.04878
59.86	8-hour	0.125
59.86	12-hour	0
59.86	12-hour	0
59.86	12-hour	0
59.86	12-hour	0
59.86	12-hour	0
59.86	12-hour	0
59.86	12-hour	0
59.86	12-hour	0.019
59.86	12-hour	0
59.86	12-hour	0
59.86	12-hour	0
59.86	12-hour	0
59.86	12-hour	0
59.86	12-hour	0
59.86	16-hour	0
59.86	16-hour	0
59.86	16-hour	0
59.86	16-hour	0
59.86	16-hour	0
59.86	16-hour	0
59.86	16-hour	0
59.86	16-hour	0
59.86	16-hour	0
59.86	16-hour	0
59.86	24-hour	0
59.86	24-hour	0
59.86	24-hour	0
59.86	24-hour	0
59.86	24-hour	0
59.86	24-hour	0
59.88	8-hour	0.357143
59.88	8-hour	0.5
59.88	8-hour	0.255814
59.88	8-hour	0.413793
59.88	12-hour	0.045
59.88	12-hour	0.1515
59.88	12-hour	0
59.88	12-hour	0.2
59.88	12-hour	0.0729
59.88	12-hour	0.028
59.88	12-hour	0.0278
59.88	12-hour	1
59.88	12-hour	0.119
59.88	12-hour	0.3429
59.88	12-hour	0.1282
59.88	12-hour	0.0714
59.88	12-hour	0.038
59.88	12-hour	0.029
59.88	16-hour	0.0833
59.88	16-hour	0
59.88	16-hour	0
59.88	16-hour	0
59.88	16-hour	0.0746
59.88	16-hour	0.0377
59.88	16-hour	0
59.88	16-hour	0.0098
59.88	16-hour	0.0385
59.88	16-hour	0.0271
59.88	24-hour	0.0476
59.88	24-hour	0
59.88	24-hour	0.1429
59.88	24-hour	0.09333
59.88	24-hour	0
59.88	24-hour	0.26
60.183	8-hour	0.283582
60.183	8-hour	0.298246
60.183	8-hour	0.733
60.183	8-hour	0.703704
60.183	12-hour	0.0357
60.183	12-hour	0.0169
60.183	12-hour	0.455
60.183	12-hour	0.5625
60.183	12-hour	0.4318
60.183	12-hour	0.4884
60.183	12-hour	0.1579
60.183	12-hour	0.3019
60.183	12-hour	0.145
60.183	12-hour	0.419
60.183	16-hour	0
60.183	16-hour	0.0735
60.183	16-hour	0.1321
60.183	16-hour	0.4359
60.183	16-hour	0.475
60.183	16-hour	0.529
60.183	16-hour	0.2105
60.183	16-hour	0.5424
60.183	16-hour	0
60.183	16-hour	0.231
60.183	24-hour	0.0217
60.183	24-hour	0
60.183	24-hour	0.167
60.183	24-hour	0
60.183	24-hour	0.24
60.2	8-hour	0.289474
60.2	8-hour	0
60.2	8-hour	0
60.2	8-hour	0
60.2	12-hour	0.0781
60.2	12-hour	0.5143
60.2	12-hour	0.2381
60.2	12-hour	0.2
60.2	12-hour	0.2759
60.2	12-hour	0.319
60.2	12-hour	0.1268
60.2	12-hour
60.2	12-hour	0.161
60.2	12-hour	0
60.2	16-hour	0
60.2	16-hour	0
60.2	16-hour	0.06
60.2	16-hour	0.291
60.2	16-hour	0.038
60.2	16-hour	0.1765
60.2	16-hour	0.1111
60.2	16-hour	0.145
60.2	16-hour	0.222
60.2	24-hour	0
60.2	24-hour	0
60.2	24-hour	0
60.2	24-hour	0.2222
60.2	24-hour	0
60.2	24-hour	0
60.767	8-hour	0.137931
60.767	8-hour	0.048387
60.767	8-hour	0.75
60.767	8-hour	0.5
60.767	12-hour	0.3291
60.767	12-hour	0.0488
60.767	12-hour	0.4167
60.767	12-hour	0.456
60.767	12-hour	0.4222
60.767	12-hour	0
60.767	12-hour	0.6
60.767	12-hour	0.215
60.767	12-hour	0.148
60.767	16-hour	0
60.767	16-hour	0
60.767	16-hour	0
60.767	16-hour	0.4138
60.767	16-hour	0.362
60.767	16-hour	0.462
60.767	16-hour	0.647
60.767	16-hour	0.293
60.767	16-hour	0.13636
60.767	16-hour	0.123
60.767	24-hour	0
60.767	24-hour	0
60.767	24-hour	0
60.767	24-hour	0
60.767	24-hour	0
60.767	24-hour	0
61.25	8-hour	0
61.25	8-hour	0
61.25	8-hour	0
61.25	8-hour	0
61.25	12-hour	0
61.25	12-hour	0
61.25	12-hour	0
61.25	12-hour	0
61.25	12-hour	0
61.25	12-hour	0
61.25	12-hour	0
61.25	12-hour	0
61.25	12-hour	0
61.25	12-hour	0
61.25	16-hour	0
61.25	16-hour	0
61.25	16-hour	0
61.25	16-hour	0
61.25	16-hour	0
61.25	16-hour	0
61.25	16-hour	0
61.25	16-hour	0
61.25	16-hour	0
61.25	16-hour	0
61.25	24-hour	0
61.25	24-hour	0
61.25	24-hour	0
61.25	24-hour	0
61.25	24-hour	0
61.25	24-hour	0
61.88	8-hour	0
61.88	8-hour	0
61.88	8-hour	0.857143
61.88	8-hour	0.714286
61.88	12-hour	0.0784
61.88	12-hour	0
61.88	12-hour	0.0833
61.88	12-hour	0.36
61.88	12-hour	0
61.88	12-hour	0.4643
61.88	12-hour	0
61.88	12-hour	0.2162
61.88	12-hour	0.058
61.88	16-hour	0
61.88	16-hour	0.3585
61.88	16-hour	0
61.88	16-hour
61.88	16-hour	0.1818
61.88	16-hour	0.0533
61.88	16-hour	0.2857
61.88	16-hour	0
61.88	16-hour	0.016
61.88	16-hour	0.188
61.88	24-hour	0.322
61.88	24-hour	0
61.88	24-hour	0.4714
61.88	24-hour	0
61.88	24-hour	0.17
61.88	24-hour	0.76
61.89	8-hour	0
61.89	8-hour	1
61.89	8-hour	0.583333
61.89	12-hour	0.0167
61.89	12-hour	0
61.89	12-hour	0.3235
61.89	12-hour	0.5625
61.89	12-hour	0.4474
61.89	12-hour	0.0678
61.89	16-hour	0
61.89	16-hour	0
61.89	16-hour	0.3939
61.89	16-hour	0
61.89	16-hour	0.1148
61.89	16-hour	0.1967
61.89	16-hour	0.0769
61.89	16-hour	0.0308
61.89	16-hour	0.294
61.89	16-hour	0.217
61.89	24-hour	0
61.89	24-hour	0
61.89	24-hour	0.1176
61.89	24-hour	0.07
61.89	24-hour	0
62.177	8-hour	0
62.177	8-hour	0
62.177	8-hour	0
62.177	8-hour	0
62.177	12-hour	0
62.177	12-hour	0
62.177	12-hour	0
62.177	12-hour	0
62.177	12-hour	0
62.177	12-hour	0
62.177	12-hour	0.0204
62.177	12-hour	0
62.177	12-hour	0
62.177	12-hour	0
62.177	12-hour	0
62.177	12-hour	0
62.177	16-hour	0
62.177	16-hour	0
62.177	16-hour	0
62.177	16-hour	0
62.177	16-hour	0
62.177	16-hour	0
62.177	16-hour	0
62.177	16-hour	0
62.177	16-hour	0
62.177	16-hour	0
62.177	24-hour	0
62.177	24-hour	0
62.177	24-hour	0
62.177	24-hour	0
62.177	24-hour	0
62.177	24-hour	0
62.605	8-hour	0
62.605	8-hour	0
62.605	8-hour	0
62.605	8-hour	0
62.605	12-hour	0
62.605	12-hour	0
62.605	12-hour	0
62.605	12-hour	0
62.605	12-hour	0
62.605	12-hour	0
62.605	12-hour	0
62.605	12-hour	0
62.605	12-hour	0
62.605	12-hour	0
62.605	12-hour	0
62.605	12-hour	0
62.605	12-hour	0
62.605	12-hour	0
62.605	12-hour	0
62.605	12-hour	0
62.605	16-hour	0
62.605	16-hour	0
62.605	16-hour	0
62.605	16-hour	0
62.605	16-hour	0.0476
62.605	16-hour	0
62.605	16-hour	0
62.605	16-hour	0
62.605	16-hour	0
62.605	16-hour	0
62.605	24-hour	0.025
62.605	24-hour	0
62.605	24-hour	0
62.605	24-hour	0
62.605	24-hour	0
62.605	24-hour	0
65	8-hour	0
65	8-hour	0
65	8-hour	0
65	8-hour	0
65	12-hour	0.2105
65	12-hour	0.25
65	12-hour	0.1385
65	12-hour	0.2745
65	12-hour	0.0345
65	12-hour	0.1781
65	12-hour	0.2857
65	12-hour	0.3714
65	12-hour	0
65	12-hour	0.0784
65	12-hour	0.315789
65	12-hour	0.484848
65	16-hour	0
65	16-hour	0
65	16-hour	0
65	16-hour	0.1724
65	16-hour	0.282
65	16-hour	0
65	16-hour	0.2128
65	16-hour	0.1406
65	16-hour	0.104
65	16-hour	0.238
65	24-hour	0
65	24-hour	0
65	24-hour	0
65	24-hour	0
65	24-hour	0
65	24-hour	0.13

## Sheet: final_flowering_by_ecotype
Ecotype	Time	Daystoflower
59.86	8-hour	131
59.86	8-hour	100
59.86	8-hour	121
59.86	8-hour	123
59.86	12-hour	71
59.86	12-hour	76
59.86	12-hour	70
59.86	12-hour	70
59.86	12-hour	68
59.86	12-hour	62
59.86	12-hour	88
59.86	12-hour	105
59.86	12-hour	68
59.86	12-hour	68
59.86	16-hour	64
59.86	16-hour	85
59.86	16-hour	74
59.86	16-hour	74
59.86	16-hour	57
59.86	16-hour	65
59.86	16-hour	65
59.86	16-hour	78
59.86	24-hour	50
59.86	24-hour	71
59.86	24-hour	66
59.86	24-hour	57
59.86	24-hour	68
59.86	24-hour	54
59.88	8-hour	94
59.88	8-hour	129
59.88	8-hour	121
59.88	8-hour	123
59.88	12-hour	70
59.88	12-hour	70
59.88	12-hour	70
59.88	12-hour	70
59.88	12-hour	62
59.88	12-hour	62
59.88	12-hour	98
59.88	12-hour	117
59.88	12-hour	68
59.88	16-hour	62
59.88	16-hour	66
59.88	16-hour	74
59.88	16-hour	88
59.88	16-hour	56
59.88	16-hour	57
59.88	16-hour	62
59.88	24-hour	57
59.88	24-hour	73
59.88	24-hour	57
59.88	24-hour	52
59.88	24-hour	60
59.88	24-hour	60
60.183	8-hour	135
60.183	8-hour	120
60.183	8-hour	122
60.183	8-hour	120
60.183	12-hour	68
60.183	12-hour	62
60.183	12-hour	117
60.183	12-hour	105
60.183	12-hour	75
60.183	12-hour	77
60.183	16-hour	52
60.183	16-hour	68
60.183	16-hour	98
60.183	16-hour	88
60.183	16-hour	65
60.183	16-hour	64
60.183	16-hour	62
60.183	16-hour	69
60.183	24-hour	61
60.183	24-hour	64
60.183	24-hour	80
60.183	24-hour	68
60.183	24-hour	72
60.2	8-hour	150
60.2	8-hour	173
60.2	8-hour	155
60.2	8-hour	152
60.2	12-hour	68
60.2	12-hour	87
60.2	12-hour	135
60.2	12-hour	130
60.2	12-hour	75
60.2	16-hour	62
60.2	16-hour	73
60.2	16-hour	88
60.2	16-hour	84
60.2	16-hour	72
60.2	16-hour	74
60.2	16-hour	81
60.2	16-hour	87
60.2	24-hour	78
60.2	24-hour	80
60.2	24-hour	68
60.2	24-hour	75
60.2	24-hour	81
60.2	24-hour	75
60.767	8-hour	135
60.767	8-hour	108
60.767	8-hour	109
60.767	8-hour	120
60.767	12-hour	73
60.767	12-hour	62
60.767	12-hour	105
60.767	12-hour	105
60.767	12-hour	90
60.767	12-hour	77
60.767	16-hour	85
60.767	16-hour	62
60.767	16-hour	98
60.767	16-hour	98
60.767	16-hour	90
60.767	16-hour	72
60.767	16-hour	62
60.767	16-hour	72
60.767	24-hour	57
60.767	24-hour	54
60.767	24-hour	57
60.767	24-hour	68
60.767	24-hour	71
60.767	24-hour	72
61.25	8-hour	57
61.25	8-hour	134
61.25	8-hour	100
61.25	8-hour	100
61.25	12-hour	46
61.25	12-hour	47
61.25	12-hour	74
61.25	12-hour	94
61.25	12-hour	54
61.25	12-hour	54
61.25	16-hour	47
61.25	16-hour	46
61.25	16-hour	57
61.25	16-hour	57
61.25	16-hour	54
61.25	16-hour	54
61.25	16-hour	37
61.25	16-hour	37
61.25	24-hour	35
61.25	24-hour	35
61.25	24-hour	38
61.25	24-hour	38
61.25	24-hour	62
61.25	24-hour	52
61.88	8-hour	131
61.88	8-hour	150
61.88	8-hour	137
61.88	8-hour	137
61.88	12-hour	73
61.88	12-hour	68
61.88	12-hour	88
61.88	12-hour	117
61.88	12-hour	77
61.88	16-hour	62
61.88	16-hour	68
61.88	16-hour	117
61.88	16-hour	70
61.88	16-hour	68
61.88	16-hour	61
61.88	16-hour	65
61.88	16-hour	83
61.88	24-hour	64
61.88	24-hour	64
61.88	24-hour	68
61.88	24-hour	92
61.88	24-hour	71
61.88	24-hour	75
61.89	8-hour	145
61.89	8-hour	144
61.89	12-hour	68
61.89	12-hour	73
61.89	12-hour	117
61.89	12-hour	105
61.89	12-hour	90
61.89	16-hour	85
61.89	16-hour	62
61.89	16-hour	88
61.89	16-hour	98
61.89	16-hour	77
61.89	16-hour	81
61.89	16-hour	87
61.89	24-hour	71
61.89	24-hour	64
61.89	24-hour	82
61.89	24-hour	81
61.89	24-hour	69
62.177	8-hour	120
62.177	8-hour	92
62.177	8-hour	114
62.177	8-hour	133
62.177	12-hour	76
62.177	12-hour	70
62.177	12-hour	62
62.177	12-hour	54
62.177	12-hour	55
62.177	12-hour	98
62.177	12-hour	98
62.177	12-hour	77
62.177	12-hour	65
62.177	16-hour	47
62.177	16-hour	47
62.177	16-hour	70
62.177	16-hour	84
62.177	16-hour	56
62.177	16-hour	82
62.177	16-hour	56
62.177	16-hour	57
62.177	24-hour	57
62.177	24-hour	64
62.177	24-hour	44
62.177	24-hour	44
62.177	24-hour	68
62.177	24-hour	54
62.605	8-hour	94
62.605	8-hour	135
62.605	8-hour	124
62.605	8-hour	109
62.605	12-hour	57
62.605	12-hour	56
62.605	12-hour	70
62.605	12-hour	70
62.605	12-hour	48
62.605	12-hour	54
62.605	12-hour	88
62.605	12-hour	88
62.605	12-hour	61
62.605	12-hour	61
62.605	16-hour	47
62.605	16-hour	47
62.605	16-hour	117
62.605	16-hour	60
62.605	16-hour	54
62.605	16-hour	54
62.605	16-hour	52
62.605	16-hour	47
62.605	24-hour	43
62.605	24-hour	43
62.605	24-hour	44
62.605	24-hour	57
62.605	24-hour	55
62.605	24-hour	60
65	8-hour	135
65	8-hour	173
65	8-hour	151
65	8-hour	151
65	12-hour	147
65	12-hour	74
65	12-hour	73
65	12-hour	126
65	12-hour	126
65	12-hour	90
65	16-hour	64
65	16-hour	73
65	16-hour	85
65	16-hour	84
65	16-hour	68
65	16-hour	79
65	16-hour	81
65	16-hour	78
65	24-hour	77
65	24-hour	73
65	24-hour	68
65	24-hour	92
65	24-hour	74
65	24-hour	61

## Sheet: weightedpositiondata50
Time	Position		Weighted data were calculated as described in Methods
8h	0.0100713
8h	0.0139801
8h	0.0165107
8h	0.0184195
8h	0.0197861
8h	0.0237968
8h	0.0281818
8h	0.031016
8h	0.0357219
8h	0.04
8h	0.0434225
8h	0.0469519
8h	0.0512299
8h	0.0549733
8h	0.0592513
8h	0.0607487
8h	0.062139
8h	0.0660428
8h	0.067754
8h	0.0688235
8h	0.0725668
8h	0.0754011
8h	0.0721925
8h	0.0681818
8h	0.065508
8h	0.0632086
8h	0.0607487
8h	0.053369
8h	0.0456684
8h	0.038984
8h	0.0292513
8h	0.021123
8h	0.016631
8h	0.015615
8h	0.0108021
8h	0.00748663
8h	0.00631016
8h	0.00631016
8h	0.00631016
8h	0.00631016
8h	0.00631016
8h	0.00433155
8h	0.0068984
8h	0.00481283
8h	0.00481283
8h	0.00481283
8h	0.00256684
8h	0.00540107
8h	0.00540107
8h	0.00540107
12h	0.00481151
12h	0.00590986
12h	0.0078497
12h	0.0099537
12h	0.0125298
12h	0.0163542
12h	0.0202232
12h	0.0253274
12h	0.0309821
12h	0.0362649
12h	0.0418006
12h	0.0476339
12h	0.0532589
12h	0.0568006
12h	0.0606696
12h	0.0636161
12h	0.0667113
12h	0.0681399
12h	0.067247
12h	0.0668006
12h	0.0661756
12h	0.0639137
12h	0.0611458
12h	0.0605357
12h	0.0584524
12h	0.0575744
12h	0.0537054
12h	0.0522619
12h	0.0524702
12h	0.0520982
12h	0.0511161
12h	0.0506994
12h	0.0490923
12h	0.0446429
12h	0.0434524
12h	0.0386756
12h	0.0378423
12h	0.0337202
12h	0.0281548
12h	0.0236161
12h	0.0201637
12h	0.0164583
12h	0.0152083
12h	0.0147768
12h	0.0113542
12h	0.0108929
12h	0.00916667
12h	0.0078869
12h	0.00869048
12h	0.00883929
16h	0.00311751
16h	0.00447071
16h	0.00607014
16h	0.00755396
16h	0.00985612
16h	0.0127338
16h	0.0156115
16h	0.0189568
16h	0.0228777
16h	0.0276439
16h	0.0326439
16h	0.0375
16h	0.0422482
16h	0.0464568
16h	0.0498741
16h	0.0533273
16h	0.0582194
16h	0.0621583
16h	0.0643525
16h	0.0682194
16h	0.0708813
16h	0.0730216
16h	0.0730935
16h	0.0747662
16h	0.0763849
16h	0.0772122
16h	0.0779317
16h	0.0776079
16h	0.0790827
16h	0.0776439
16h	0.0769964
16h	0.0767266
16h	0.0763309
16h	0.0734173
16h	0.0703597
16h	0.0660612
16h	0.0604496
16h	0.0548741
16h	0.0500899
16h	0.0433453
16h	0.0355755
16h	0.0275899
16h	0.0214388
16h	0.0165288
16h	0.0114928
16h	0.0140468
16h	0.0110252
16h	0.00947842
16h	0.00631295
16h	0.0055036
24h	0.000793651
24h	0.00204082
24h	0.00314626
24h	0.00415722
24h	0.00578231
24h	0.00870748
24h	0.0111565
24h	0.0146939
24h	0.0194558
24h	0.0245578
24h	0.027415
24h	0.0322449
24h	0.0348299
24h	0.0387755
24h	0.0435374
24h	0.0462585
24h	0.0482993
24h	0.052585
24h	0.0543537
24h	0.0594558
24h	0.065034
24h	0.0684354
24h	0.0780952
24h	0.0847619
24h	0.0902041
24h	0.101361
24h	0.107755
24h	0.113401
24h	0.120748
24h	0.120068
24h	0.12102
24h	0.116871
24h	0.108707
24h	0.107483
24h	0.0979592
24h	0.0810884
24h	0.0702041
24h	0.0567347
24h	0.0428571
24h	0.0333333
24h	0.0235374
24h	0.0185034
24h	0.0133333
24h	0.00272109
24h	0
24h	0
24h	0
24h	0.00360544
24h	0.00360544
24h	0.00360544

## Sheet: Conversion_ecotypes
Collection number (in Suppl Tab 1)	Corresponding ecotype name in raw data
476	59.86
485	59.88
510	60.183
380	60.2
570	60.767
530	61.25
136	61.88
120	61.89
150	62.177
140	62.605
370	65
